# Supplementary material for: Studies on Kinetics, Isotherms, Thermodynamics and Adsorption Mechanism of Methylene Blue by N and S Co-Doped Porous Carbon Spheres
Source: Nanomaterials (Basel). 2021 Jul 13;11(7):1819. doi: 10.3390/nano11071819 (PMC8308386; doi:10.3390/nano11071819)
Supplement: Supplementary file 1 [file nanomaterials-11-01819-s001.zip]

Archive with 1 entries (1 files):
- nanomaterials-1269663-supplementary.pdf
